# Supplementary material for: One-step knock-in CAR constructs in human NK cells enable scalable, TGFβ1-resistant immunotherapy for solid tumors
Source: Theranostics. 2026 Mar 25;16(10):5609–29. doi: 10.7150/thno.127565 (PMC13080810; doi:10.7150/thno.127565)
Supplement: Supplementary file 2 — Supplementary tables. [file thnov16p5609s2.xlsx]

## Sheet: Figure 1
Figure 1D									Figure 1F								Figure 1G
TGFBR2 KO efficiency									pSMAD2/3 band density								Cancer viability
Donor 1, n=3 *representative									pSMAD2/3 / SMAD2/3								Donor 1, n=4 *representative
		Mock	Cas9 only	sgRNA T1/T2	sgRNA T3/T4	sgRNA T5/T6			Donor 1, n=3 *representative		Mock	Cas9 only	sgRNA T1/T2	sgRNA T5/T6			24h		Cancer only	WT	sgRNA T1/T2	sgRNA T5/T6
% TGFBR2	Mean	84.1667	89.0667	41.4	68.1667	39.8667				Mean	1.00128	0.969937	0.175239	0.282535				Mean	100	93.15	91.4	79.6
	SD	3.93729	3.02912	14.6679	9.59525	10.7227				SD	0.251867	0.417026	0.0484679	0.0847169				SD	3.16228	2.72443	1.79861	1.13578
MFI	Mean	3505	3416.33	1939.33	2770.33	2103			Donor 2, n=3		Mock	Cas9 only	sgRNA T1/T2	sgRNA T5/T6			48h		Cancer only	WT	sgRNA T1/T2	sgRNA T5/T6
	SD	250.316	687.476	509.588	494.032	301.227				Mean	0.767482	0.785441	0.0295901	0.0606944				Mean	100	82.925	76.775	50.975
ICE indel%	Mean	N/A	N/A	N/A	N/A	N/A				SD	0.149959	0.0624888	0.0208168	0.0428102				SD	0.707107	1.56105	1.23364	0.460299
	SD	N/A	N/A	N/A	N/A	N/A			Donor 3, n=3		Mock	Cas9 only	sgRNA T1/T2	sgRNA T5/T6			Donor 2, n=4
Donor 2, n=3										Mean	0.90804	0.958394	0.0768416	0.112495			24h		Cancer only	WT	sgRNA T1/T2	sgRNA T5/T6
		Mock	Cas9 only	sgRNA T1/T2	sgRNA T3/T4	sgRNA T5/T6				SD	0.254883	0.0766758	0.0505459	0.0769195				Mean	100	87.8486	80.4117	73.6886
% TGFBR2	Mean	93.175	92.25	52.05	N/A	53.7												SD	4.37164	2.4184	1.96921	3.72065
	SD	4.42853	3.29355	17.8581	N/A	17.1636											48h		Cancer only	WT	sgRNA T1/T2	sgRNA T5/T6
MFI	Mean	7469.5	7307.75	2826.25	N/A	2911.75												Mean	100	80.5016	62.8441	47.5022
	SD	5971.5	5874.46	1717.67	N/A	1847.86												SD	1.59603	3.0366	3.4401	0.917866
ICE indel%	Mean	N/A	N/A	27	N/A	39.6667
	SD	N/A	N/A	9.89949	N/A	0.471405

## Sheet: Figure 2
Figure 2E
1600V 10ms 3 pulses
n=3	Viability
	0h	24h	48h	Initial cell #	NK cell yield	TGFBR2 %	CAR%
Mean	88.047	87.3649	81.4286	5M	8.76667	32.8369	1.59802
SD	0.125416	0.241187	0.0621151		0.169967	0.102404	0.963842
1820V 20ms 1 pulse
n=3	Viability
	0h	24h	48h	Initial cell #	NK cell yield	TGFBR2 %	CAR%
Mean	86.8376	86.3463	79.2395	5M	8.36667	25.4577	4.16002
SD	0.310648	0.154962	0.192678		0.124722	0.446085	0.210568

## Sheet: Figure 4
Fig. 4B										Fig.4D
TGFBR2 KO CAR KI NK cell production										CAR-NK^KO/KI cytotoxicity
Donor 1 *representative										Donor 1 n=3 *representative
	Mock	KO	KO+Dex	One-step KI	One-step KI+Dex	Two-step KI	Two-step KI+Dex			Cytotoxicity %		WT	WT+Dex	Mock	KO	One-step KI	One-step KI+Dex	Two-step KI	Two-step KI+Dex
Viability	85.7	88.3	91.2	89.7	90.8	93.7	94.2			Control	Mean	15.851	24.1539	19.0163	26.5279	37.402	54.8673	40.0341	57.5408
TGFBR2%	63.2	24.1	27.1	28.1	25	28.9	23.6				SD	0.985445	0.0688675	0.814138	0.643975	0.550205	0.83145	1.52993	0.386352
CAR%	0.21	0.38	0.21	10.4	15.8	23.2	27.2			TGFb1 treated	Mean	6.86633	9.52033	10.4943	23.6669	32.7124	49.3962	37.2437	52.8658
CAR MFI	1041	1201	1274	2611	2858	4312	4124				SD	2.33976	0.328482	2.154	1.8489	0.229164	0.852155	1.56787	0.813961
Donor 2										Donor 2 n=4
	WT	WT+Dex	Mock	KO	One-step KI	One-step KI+Dex	Two-step KI	Two-step KI+Dex		Cytotoxicity %		WT	WT+Dex	Mock	KO	One-step KI	One-step KI+Dex	Two-step KI	Two-step KI+Dex
Viability	98.5	98.6	98.7	98.7	97	97.5	98.8	98.4		Control	Mean	16.0606	19.3113	17.2556	28.3053	39.2265	54.7424	44.7642	59.6505
TGFBR2%	60.6	67.3	57.4	23.9	6.84	20	14.3	21.8			SD	1.74603	2.55915	1.38478	1.22108	1.62217	1.12858	2.33189	1.12737
CAR%	1.11	0.8	1.03	1.22	2.95	6.46	11	12.2		TGFb1 treated	Mean	12.0746	18.263	15.7272	19.8266	32.1114	47.0779	33.9246	51.2824
CAR MFI	1591	1506	1675	1808	2176	2802	3974	3768			SD	0.655366	3.49748	1.28546	4.10026	1.94326	1.76307	0.298169	1.66777
Donor 3
	WT	WT+Dex	Mock	KO	One-step KI	One-step KI+Dex	Two-step KI	Two-step KI+Dex
Viability	96.9	97.4	97.8	97.5	97.5	97.2	98	97.8
TGFBR2%	N/A	N/A	N/A	N/A	N/A	N/A	N/A	N/A
CAR%	0.95	0.72	0.85	1.11	9.2	11.4	12.7	15
CAR MFI	1883	2194	2511	2653	3939	4248	5148	4804
Donor 4
	WT	WT+Dex	Mock	KO	One-step KI	One-step KI+Dex	Two-step KI	Two-step KI+Dex
Viability	97.4	96.1	97.4	96.9	93.9	94.2	96.6	96.7
TGFBR2%	46.7	58.5	48.9	14	25.5	14.4	14.2	11.5
CAR%	0.94	1.11	0.9	1.01	10.2	12.6	14.4	18.8
CAR MFI	1011	1164	1085	1103	2588	2690	3377	3839
Donor 5
	WT	WT+Dex	Mock	KO	One-step KI	One-step KI+Dex	Two-step KI	Two-step KI+Dex
Viability	97.5	96.1	94.5	97.5	93.9	94.1	96.7	97
TGFBR2%	45.1	58	48.9	13.7	25.3	14.4	13.6	11.7
CAR%	0.83	1.12	0.84	1.02	10.1	12.5	13.9	17.9
CAR MFI	981	1110	1091	1052	2446	2759	3388	3839

## Sheet: Figure 5
Fig. 5A
TGFBR2 KO CAR KI NK cell production
Donor 1 n=2 *representative		Dex -		Dex +
		Unstimulated NK	Cytokine activated NK	Unstimulated NK	Cytokine activated NK
Cytotoxicity %	Mean	24.89	29.385	15.795	33.39
	SD	0.95	0.295	0.195	0.11
Donor 2 n=4		Dex -		Dex +
		Unstimulated NK	Cytokine activated NK	Unstimulated NK	Cytokine activated NK
Cytotoxicity %	Mean	19.2803	27.2697	11.0432	36.7167
	SD	5.68774	1.24451	4.24752	3.25153
Donor 3 n=4		Dex -		Dex +
		Unstimulated NK	Cytokine activated NK	Unstimulated NK	Cytokine activated NK
Cytotoxicity %	Mean	19.0346	26.79	12.9525	36.8125
	SD	1.53051	3.1653	3.19946	1.30601

## Sheet: Figure 6
Fig. 6B															Fig. 6D
Tumor volume (LWH)															Tumor weight (g)
n=6		Day 7	Day 9	Day 11	Day 13	Day 15	Day 17	Day 19	Day 21	Day 25	Day 27	Day 29	Day 31		n=6
Cancer only	Mean	81.408	114.793	149.49	195.956	252.825	296.035	353.355	382.427	446.982	519.187	614.932	742.076		Cancer only	Mean	0.533333
	SD	17.9152	32.406	37.7823	55.2301	33.6555	24.8768	43.3388	64.7638	67.3588	74.6539	95.507	137.408			SD	0.105304
Mock	Mean	76.8583	119.717	156.784	201.236	221.304	223.443	266.05	316.536	424.81	473.571	563.271	550.221		Mock	Mean	0.44
	SD	16.0763	29.2245	23.4196	24.2784	20.9073	18.1115	49.2195	46.6761	64.8323	93.3416	113.972	73.2667			SD	0.0251661
KI	Mean	78.0441	108.445	160.521	160.008	209.733	208.709	216.564	286.578	343.461	400.366	474.435	544.66		KI	Mean	0.451667
	SD	14.0771	13.4859	19.1906	17.0619	22.9289	46.2339	37.718	41.6539	61.1137	67.2411	72.5428	58.136			SD	0.0421966
KI+Dex	Mean	59.7435	94.1231	123.459	154.165	165.742	189.905	174.301	218.509	295.124	302.722	373.781	457.086		KI+Dex	Mean	0.353333
	SD	14.3785	27.8445	33.5434	54.1085	69.29	64.8915	54.3118	60.8724	55.2983	45.7209	37.2561	31.7389			SD	0.0601849

## Sheet: S.Figure 2
Figure S2B
1600V 10ms 3 pulses
n=3	Viability
	0h	24h	48h	Initial cell #	NK cell yield	TGFBR2 %	CAR%
Mean	86.9771	85.9734	79.0423	5M	8.36667	25.5917	4.11064
SD	0.293605	0.52097	0.207415		0.0942809	0.211848	0.120532
1820V 20ms 1 pulse > 500V 100ms 1 pulse (dual pulse)
n=3	Viability
	0h	24h	48h	Initial cell #	NK cell yield	TGFBR2 %	CAR%
Mean	85.4797	85.8782	82.2155	5M	8.06667	31.627	8.53785
SD	1.95783	0.446286	2.28354		0.124722	5.71266	1.68717

## Sheet: S.Figure 3
Figure S3C
Cytotoxicity %
n=6	Mock	NOXA KI
Mean	15.0283	33.64
SD	4.43343	3.97695

## Sheet: S.Figure 4
Figure S4
Relative nuclear CAR donor DNA copy number (Fold)
Donor 1, n=4	NC		Donor DNA 24h
	Con	Dex	Con	Dex
Mean	4.325e-05	0.00156375	0.609967	1
SD	4.3454e-06	7.97257e-05	0.0223588	0.0934768
Donor 2, n=4	NC		Donor DNA 24h
	Con	Dex	Con	Dex
Mean	3.223e-05	2.7875e-05	0.798187	1
SD	2.0526e-05	1.03222e-05	0.053601	0.0694501
Donor 3, n=4	NC		Donor DNA 24h
	Con	Dex	Con	Dex
Mean	0.00073525	0.00035875	0.704522	1
SD	0.000200568	0.000100338	0.0308608	0.0574277

## Sheet: S.Figure 6
Figure S6
Sample	Target	Conc. (Copies/ul)	Copies Per 20 ul Well	Positives	Negatives	Accepted Droplet	gDNA Conc. (ng/well)	Threshold
Mock	FAM (SS1-CAR)	0.12	2.4	2	19319	19321	30	2100
Mock-Dex		0.18	3.6	3	19955	19958	30
One-step KI		10	200	166	19478	19466	30
One-step KI-Dex		13.9	278	244	20572	20816	30
Sample	Target	Conc. (Copies/ul)	Copies Per 20 ul Well	Positives	Negatives	Accepted Droplet	gDNA Conc. (ng/well)	Threshold
Mock	HEX (TGFBR2)	337	6740	4812	14509	19321	30	3100
Mock-Dex		316	6320	4700	15258	19958	30
One-step KI		42.4	848	695	18949	19644	30
One-step KI-Dex		45.3	906	786	20030	20816	30

## Sheet: S.Figure 7
Fig. S7A						Fig. S7B
Car normalized to one-step KI						Dex treated after manufacture
n=4		Mock	One-step KI	One-step Dex		n=4		Mock	One-step KI	Dex post KI
Cytotoxicity %	Mean	12.3251	28.3504	36.76		Cytotoxicity %	Mean	20.2889	39.5309	42.221
	SD	2.18623	0.712368	0.400961			SD	3.08255	0.563951	2.12198

[truncated: 1 more sheets: S.Figure 14]
